# Supplementary material for: Scanning of Transposable Elements and Analyzing Expression of Transposase Genes of Sweet Potato [Ipomoea batatas]
Source: PLoS One. 2014 Mar 7;9(3):e90895. doi: 10.1371/journal.pone.0090895 (PMC3946583; doi:10.1371/journal.pone.0090895)
Supplement: Table S1 — Sequences of primers for gene cloning. (XLS) [file pone.0090895.s002.xls]

## Sheet: Sheet1
Table S1. Sequences of primers for gene cloning
Ib_DTM_FAR11812-F	(5’-ATGATTAATTCTGGAGATAGCATGCAAAG-3’)
Ib_DTM_FAR11812-R	(5’-TCATGAATGTCTAGCATTATCACCATG-3’)
Ib_DTM_FAR14118-F	(5’-ATGGTATCAGTGCCTTCGAAGAATTTATG-3’)
Ib_DTM_FAR14118-R	(5’-TCAACCCTGAGTTTCACTGACATTATTAG-3’)
Ib_DTM_FAR14362-F	(5’-ATGGTATCAGTGCCTTCGAAGAATTTATG-3’)
Ib_DTM_FAR14362-R	(5’-TCAGATGTTAACAGGTGAAAGAGATG-3’)
Ib_DTM_PB12217-F	(5’-ATGGAAAACCGTGAGCTGATGC-3’)
Ib_DTM_PB12217-R	(5’-TCAAATTGGTGCTGCACATGTTG-3’)
Ib_DTM_PB13260-F	(5’-ATGGCTGGGAAGCGAGTTATAGC-3’)
Ib_DTM_PB13260-R	(5’-CTAGCTCTCCAGCACGCCTTC-3’)
Ib_DTM_PB14635-F	(5’-ATGGAAGATCAGAATTTTTTTGTTGGTC-3’)
Ib_DTM_PB14635-R	(5’-CTAAAACTGTTCGATACTCTTCACAGC-3’)
Ib_DTP_9943-F	(5’-ATGGATCAATCATTCATGCTTATGCTC-3’)
Ib_DTP_9943-R	(5’-CTATCTGGAAGAGAGCTGTTGATACAG-3’)
Ib_DTH_1962-F	(5’-ATGGTTCGAGAAAAAGATGTCTGTTG-3’)
Ib_DTH_1962-R	(5’-TCACAAGCCAAAGATTGGGTCAC-3’)
Ib_DTM_5847-F	(5’-ATGAATAGCGGCAATAGCCATCAAAG-3’ )
Ib_DTM_5847-R	(5’-TCACTCTTTTAAGCTAAGCCGTGC-3’ )
Ib_DTM_1664-F	(5’-ATGGATATCGATCTTAGATTACCTTCAGG-3’ )
Ib_DTM_1664-R	(5’-TCAGGTATGTCTGGAAGCCTCATC-3’ )
Ib_DTM_2890-F	(5’-ATGGAGGCAGTTTCTCTAAACAGTG-3’ )
Ib_DTM_2890-R	(5’-TCAGACCAAATTGTCTTGTACAATTG-3’ )
Ib_DTM_1770-F	(5’-ATGGATGTTGAAGTGATTGATGTGG-3’ )
Ib_DTM_1770-R	(5’-CTACTTCCTTTGTTTCTTACTTGGAGTC-3’ )
Ib_DTM_3282-F	(5’-ATGGAGAATGAAGTAATTGAGTTTGATATTG-3’ )
Ib_DTM_3282-R	(5’-TCAGAGGTCATCCTTCATGCTG-3’ )
Ib_DTH_1235-F	(5’-ATGGTTGGAGAGATGACATCACTTC-3’ )
Ib_DTH_1235-R	(5’-CTACTCGCTTATATCATCATCTAGAAAATTG-3’ )
Ib_DTP_11286-F	(5’-ATGGCTCCAGTGAGAGGGTC-3’ )
Ib_DTP_11286-R	(5’-TCAAGAATGCAGTTTTCCAGATAAATATC-3’ )
Ib_DU_2831-F	(5’-ATGGCCTCCAAGAAAATAATTGCC-3’ )
Ib_DU_2831-R	(5’-TCATGCGCCTACTTGGGGG-3’ )
Sequences of primers for identifying of copy numbers.
Ib_DTM_FAR11812-F	(5’-GGTTTCTTGTTCTTGCCTTCTATTTG-3’)
Ib_DTM_FAR11812-R	(5’-CTTAGCATCTTTAGTCCACCTCTTC-3’)
Ib_DTM_FAR14118-F	(5’-CAGGTCAGTGTTTCCATCGG-3’)
Ib_DTM_FAR14118-R	(5’-GACACGAGCCATTAGGCATTTC-3’)
Ib_DTM_FAR14362-F	(5’-GCATCTTAGGACTTGCTCACCC-3’)
Ib_DTM_FAR14362-R	(5’-ATGTACGAACCATTAGCCATTTCAG-3’)
Ib_DTM_PB12217-F	(5’-AGCCTCAGTTCAGTGGGTTG-3’)
Ib_DTM_PB12217-R	(5’-CCATTATCCGTTCCTTTCCGC-3’)
Ib_DTM_PB13260-F	(5’-TTACAAGCCTAAGGACATCG-3’)
Ib_DTM_PB13260-R	(5’-CAGAAGAGTGGCAACTGAC-3’)
Ib_DTM_PB14635-F	(5’-ATTTGAAGTCTTATCAGCCGAAC-3’)
Ib_DTM_PB14635-R	(5’-CGATGGAGTGAGAACAGGG-3’)
Ib_DTP_9943-F	(5’-GGTTTCCCATTGCTGTCGTT-3’)
Ib_DTP_9943-R	(5’-TTCTACCCTTCATCAGTGCTTC-3’)
Ib_DTH_1962-F	(5’-GGTATGCAGCAGTTTCAC-3’)
Ib_DTH_1962-R	(5’-GTCATTCAGGGTTTCTTTATC-3’)
Ib_DTM_1664-F	(5’-GGTAACCTGGAATGGGCATAAGTC-3’)
Ib_DTM_1664-R	(5’-CACCTATTTGAAGAACAACCATCGC-3’)
Ib_DU_2831-F	(5’-ACGATTATTGCTCCAGATACTTCAC-3’)
Ib_DU_2831-R	(5’-TTCTCCACATTCGGGACAGG-3’)
Ib_DTM_2890-F	(5’-CGAAGCAAATAAGTCAGTCGGAGC-3’)
Ib_DTM_2890-R	(5’-CGTTCACTTCTGGATAACTGTCACC-3’)
